# Supplementary material for: Estimates and projections of the global economic cost of breast cancers from 2021 to 2050
Source: Front Endocrinol (Lausanne). 2025 Dec 4;16:1692619. doi: 10.3389/fendo.2025.1692619 (PMC12711471; doi:10.3389/fendo.2025.1692619)
Supplement: Supplementary file 2 [file DataSheet2.xlsx]

## Sheet: Catalog
Table	Title
Supplementary Table 1	VLW and VLW/GDP in 2021 for breast cancer in different countries, generated using IE at 0.55. All values are in 2021 USD, PPP.
Supplementary Table 2	VLW and VLW/GDP in 2021 for breast cancer in different countries, generated using IE at 1.0. All values are in 2021 USD, PPP.
Supplementary Table 3	VLW and VLW/GDP in 2021 for breast cancer in different countries, generated using IE at 1.5. All values are in 2021 USD, PPP.
Supplementary Table 4	VLW and VLW/GDP of different SDI regions for breast cancer in 2021
Supplementary Table 5	VLW and VLW/GDP of different age groups for breast cancer in 2021
Supplementary Table 6	VLW and VLW/GDP in 2050 for breast cancer in different countries, generated using IE at 0.55.
Supplementary Table 7	VLW and VLW/GDP in 2050 for breast cancer in different countries, generated using IE at 1.0.
Supplementary Table 8	VLW and VLW/GDP in 2050 for breast cancer in different countries, generated using IE at 1.5.
Supplementary Table 9	VLW and VLW/GDP of global and regions breast cancer in 2050

## Sheet: Supplementary Table 1.
Supplemental Table 1. VLW and VLW/GDP in 2021 for breast cancer in different countries, generated using IE at 0.55. All values are in 2021 USD, PPP.
Location Name	VLW（Billion USD）	VLW/GDP（%）
United States of America	519.588	2.19
China	522.156	1.798
Democratic People's Republic of Korea	2.512	8.652
Cambodia	5.27	4.967
Indonesia	134.763	3.787
Lao People's Democratic Republic	2.059	3.454
Malaysia	29.868	3.148
Maldives	0.081	0.817
Myanmar	17.416	5.961
Philippines	48.893	4.874
Sri Lanka	7.883	2.473
Thailand	50.762	3.76
Timor-Leste	0.215	2.255
Socialist Republic of Viet Nam	28.583	2.366
Fiji	0.726	7.354
Kiribati	0.036	9.626
Marshall Islands	0.025	6.686
Federated States of Micronesia	0.037	9.274
Papua New Guinea	2.019	4.852
Samoa	0.052	3.891
Solomon Islands	0.108	6.272
Tonga	0.051	6.829
Vanuatu	0.053	5.37
Armenia	2.097	4.397
Azerbaijan	5.611	2.657
Georgia	4.576	6.707
Kazakhstan	11.163	1.788
Kyrgyzstan	1.069	2.715
Mongolia	0.49	0.993
Tajikistan	1.103	2.723
Turkmenistan	1.929	2.276
Uzbekistan	8.087	2.555
Albania	0.972	2.26
Bosnia and Herzegovina	2.498	4.135
Bulgaria	10.638	5.348
Croatia	5.33	3.429
Czech Republic	12.891	2.537
Hungary	13.91	3.782
North Macedonia	2.277	4.725
Montenegro	0.737	4.952
Poland	52.709	3.357
Romania	27.02	3.781
Serbia	11.54	5.528
Slovakia	6.799	3.265
Slovenia	2.377	2.502
Belarus	8.679	3.371
Estonia	1.524	2.627
Latvia	2.564	3.714
Lithuania	3.975	3.168
Republic of Moldova	2.752	4.884
Russian Federation	191.574	3.396
Ukraine	38.098	4.956
Brunei Darussalam	0.53	1.502
Japan	104.792	1.852
Republic of Korea	25.895	1.037
Singapore	6.656	0.881
Australia	27.403	1.826
New Zealand	5.702	2.301
Andorra	0.116	2.28
Austria	11.961	2.115
Belgium	18.049	2.594
Cyprus	1.541	2.326
Denmark	9.319	2.284
Finland	7.055	2.244
France	98.115	2.814
Germany	149.384	2.798
Greece	14.233	4.172
Iceland	0.394	1.82
Ireland	8.472	1.444
Israel	7.91	1.787
Italy	89.725	3.011
Luxembourg	1.17	1.34
Malta	0.697	2.776
Netherlands	29.316	2.484
Norway	6.391	1.326
Portugal	11.995	2.925
Spain	44.543	2.209
Sweden	10.859	1.669
Switzerland	11.757	1.63
United Kingdom of Great Britain and Northern Ireland	90.98	2.631
Argentina	39.989	3.343
Chile	10.112	1.848
Uruguay	4.885	4.872
Canada	44.315	2.091
Antigua and Barbuda	0.106	4.618
Commonwealth of the Bahamas	0.656	5.762
Barbados	0.388	8.266
Belize	0.103	2.058
Cuba	3.693	7.66
Dominica	0.062	5.881
Dominican Republic	4.491	1.861
Grenada	0.091	5.773
Guyana	0.686	3.923
Haiti	3.121	7.738
Jamaica	1.664	6.206
Saint Lucia	0.156	4.592
Saint Vincent and the Grenadines	0.104	5.748
Suriname	0.347	3.246
Trinidad and Tobago	1.858	4.326
Plurinational State of Bolivia	3.8	3.407
Ecuador	4.989	2.04
Peru	10.728	1.935
Colombia	22.032	2.583
Costa Rica	2.932	2.589
El Salvador	1.792	2.571
Guatemala	2.734	1.466
Honduras	1.606	2.561
Mexico	61.134	2.275
Nicaragua	0.89	1.883
Panama	2.356	1.775
Bolivarian Republic of Venezuela	10.496	6.394
Brazil	130.67	3.281
Paraguay	2.859	2.589
Algeria	8.218	1.283
Bahrain	1.172	1.394
Egypt	36.208	2.2
Islamic Republic of Iran	24.106	1.889
Iraq	13.164	2.508
Jordan	2.64	2.332
Kuwait	1.913	0.811
Lebanon	2.678	4.167
Libya	2.177	2.507
Morocco	7.467	2.329
Palestine	0.979	3.368
Oman	0.465	0.256
Qatar	1.577	0.453
Saudi Arabia	17.404	0.828
Syrian Arab Republic	2.332	3.619
Tunisia	3.699	2.524
Turkey	47.744	1.822
United Arab Emirates	4.63	0.713
Yemen	1.44	2.25
Afghanistan	2.576	3.847
Bangladesh	25.586	2.089
Bhutan	0.135	1.324
India	330.507	2.903
Nepal	3.538	2.5
Pakistan	75.175	5.946
Angola	6.539	2.699
Central African Republic	0.501	8.095
Congo	1.972	5.839
Democratic Republic of the Congo	6.844	5.788
Equatorial Guinea	0.592	2.325
Gabon	1.071	3.185
Burundi	0.589	5.328
Comoros	0.168	6.545
Djibouti	0.312	4.165
Eritrea	0.935	7.416
Ethiopia	11.258	3.993
Kenya	9.788	3.662
Madagascar	2.55	5.583
Malawi	1.828	5.569
Mauritius	1.343	4.642
Mozambique	2.881	6.363
Rwanda	2.079	5.735
Seychelles	0.098	3.085
Somalia	1.211	4.025
United Republic of Tanzania	9.152	4.483
Uganda	6.252	5.376
Zambia	4.719	6.903
Botswana	1.282	2.983
Lesotho	0.482	10.097
Namibia	1.332	5.642
South Africa	36.799	4.721
Kingdom of Eswatini	0.525	4.619
Zimbabwe	3.96	7.972
Benin	1.119	2.392
Burkina Faso	2.845	5.026
Cameroon	4.698	3.084
Republic of Cabo Verde	0.118	2.751
Chad	0.835	2.766
Republic of C么te d'Ivoire	5.307	3.151
Republic of the Gambia	0.136	2.041
Ghana	8.041	3.554
Guinea	1.621	3.229
Guinea-Bissau	0.257	5.079
Liberia	0.382	4.543
Mali	2.02	3.57
Mauritania	0.672	2.618
Niger	0.816	2.055
Nigeria	54.935	4.327
Sao Tome and Principe	0.036	2.889
Senegal	2.092	3.16
Sierra Leone	0.835	3.305
Togo	1.006	4.661
American Samoa	0.033	9.606
Bermuda	0.14	2.39
Greenland	0.068	1.773
Guam	0.117	1.925
Principality of Monaco	0.26	3.208
Republic of Nauru	0.008	5.762
Northern Mariana Islands	0.044	4.362
Republic of Palau	0.022	7.78
Puerto Rico	3.683	2.757
Saint Kitts and Nevis	0.069	4.347
Republic of San Marino	0.032	1.528
Tuvalu	0.005	6.945
United States Virgin Islands	0.139	3.445
South Sudan	0.519	7.491
Sudan	2.73	1.935
VLW, Value of Lost Welfare; GDP, Gross Domestic Product; PPP, Purchasing Power Parity; IE, income elasticity

## Sheet: Supplementary Table 2
Supplemental Table 2. VLW and VLW/GDP in 2021 for breast cancer in different countries, generated using IE at 1.0. All values are in 2021 USD, PPP.
Location Name	VLW（Billion USD）	VLW/GDP（%）
United States of America	518.104	2.184
China	296.494	1.021
Democratic People's Republic of Korea	0.383	1.32
Cambodia	1.754	1.653
Indonesia	61.941	1.741
Lao People's Democratic Republic	0.771	1.293
Malaysia	20.117	2.12
Maldives	0.044	0.45
Myanmar	5.335	1.826
Philippines	19.07	1.901
Sri Lanka	3.816	1.197
Thailand	28.721	2.127
Timor-Leste	0.075	0.782
Socialist Republic of Viet Nam	12.804	1.06
Fiji	0.308	3.121
Kiribati	0.009	2.324
Marshall Islands	0.009	2.301
Federated States of Micronesia	0.01	2.507
Papua New Guinea	0.549	1.32
Samoa	0.017	1.294
Solomon Islands	0.024	1.389
Tonga	0.018	2.401
Vanuatu	0.013	1.313
Armenia	1.065	2.233
Azerbaijan	3.165	1.499
Georgia	2.511	3.68
Kazakhstan	7.864	1.259
Kyrgyzstan	0.343	0.871
Mongolia	0.241	0.488
Tajikistan	0.3	0.742
Turkmenistan	0.994	1.172
Uzbekistan	3.216	1.016
Albania	0.497	1.154
Bosnia and Herzegovina	1.35	2.235
Bulgaria	7.109	3.574
Croatia	3.952	2.543
Czech Republic	10.736	2.113
Hungary	10.488	2.852
North Macedonia	1.341	2.783
Montenegro	0.451	3.028
Poland	40.996	2.611
Romania	20.231	2.831
Serbia	6.97	3.338
Slovakia	5.129	2.463
Slovenia	1.944	2.046
Belarus	5.646	2.193
Estonia	1.226	2.113
Latvia	1.901	2.754
Lithuania	3.254	2.593
Republic of Moldova	1.388	2.463
Russian Federation	145.487	2.579
Ukraine	20.367	2.649
Brunei Darussalam	0.551	1.561
Japan	84.352	1.491
Republic of Korea	21.691	0.869
Singapore	8.751	1.159
Australia	24.933	1.661
New Zealand	4.755	1.919
Andorra	0.106	2.093
Austria	11.277	1.994
Belgium	16.734	2.405
Cyprus	1.295	1.955
Denmark	9.198	2.255
Finland	6.349	2.02
France	85.249	2.445
Germany	140.399	2.63
Greece	10.105	2.962
Iceland	0.368	1.701
Ireland	10.625	1.811
Israel	6.485	1.465
Italy	76.135	2.555
Luxembourg	1.558	1.784
Malta	0.627	2.497
Netherlands	28.72	2.434
Norway	7.04	1.46
Portugal	9.08	2.214
Spain	35.841	1.777
Sweden	10.221	1.571
Switzerland	12.402	1.72
United Kingdom of Great Britain and Northern Ireland	77.995	2.255
Argentina	25.453	2.128
Chile	6.737	1.231
Uruguay	3.271	3.262
Canada	39.815	1.878
Antigua and Barbuda	0.067	2.911
Commonwealth of the Bahamas	0.439	3.853
Barbados	0.196	4.169
Belize	0.046	0.909
Cuba	1.038	2.153
Dominica	0.031	2.959
Dominican Republic	2.633	1.091
Grenada	0.045	2.879
Guyana	0.41	2.345
Haiti	0.763	1.891
Jamaica	0.672	2.507
Saint Lucia	0.086	2.531
Saint Vincent and the Grenadines	0.053	2.917
Suriname	0.188	1.762
Trinidad and Tobago	1.27	2.958
Plurinational State of Bolivia	1.526	1.368
Ecuador	2.355	0.963
Peru	5.349	0.965
Colombia	11.639	1.365
Costa Rica	1.786	1.577
El Salvador	0.765	1.097
Guatemala	1.214	0.651
Honduras	0.534	0.851
Mexico	35	1.303
Nicaragua	0.314	0.664
Panama	1.613	1.215
Bolivarian Republic of Venezuela	3.478	2.119
Brazil	70.256	1.764
Paraguay	1.431	1.295
Algeria	4.001	0.624
Bahrain	1.039	1.236
Egypt	18.208	1.106
Islamic Republic of Iran	11.9	0.932
Iraq	6.045	1.152
Jordan	1.046	0.925
Kuwait	1.635	0.694
Lebanon	1.179	1.835
Libya	0.997	1.148
Morocco	2.878	0.898
Palestine	0.312	1.074
Oman	0.353	0.194
Qatar	1.964	0.565
Saudi Arabia	15.536	0.739
Syrian Arab Republic	0.677	1.05
Tunisia	1.677	1.144
Turkey	32.883	1.255
United Arab Emirates	4.501	0.693
Yemen	0.281	0.439
Afghanistan	0.531	0.793
Bangladesh	9.227	0.753
Bhutan	0.064	0.623
India	123.483	1.084
Nepal	1.022	0.722
Pakistan	23.403	1.851
Angola	2.353	0.971
Central African Republic	0.077	1.249
Congo	0.658	1.948
Democratic Republic of the Congo	1.131	0.956
Equatorial Guinea	0.308	1.21
Gabon	0.582	1.731
Burundi	0.079	0.719
Comoros	0.043	1.668
Djibouti	0.102	1.358
Eritrea	0.183	1.45
Ethiopia	2.524	0.895
Kenya	3.04	1.137
Madagascar	0.46	1.008
Malawi	0.338	1.03
Mauritius	0.8	2.767
Mozambique	0.499	1.102
Rwanda	0.477	1.317
Seychelles	0.066	2.083
Somalia	0.205	0.683
United Republic of Tanzania	2.348	1.15
Uganda	1.425	1.225
Zambia	1.213	1.774
Botswana	0.687	1.599
Lesotho	0.107	2.247
Namibia	0.541	2.293
South Africa	17.472	2.241
Kingdom of Eswatini	0.215	1.889
Zimbabwe	0.975	1.962
Benin	0.286	0.612
Burkina Faso	0.626	1.107
Cameroon	1.39	0.912
Republic of Cabo Verde	0.043	1.006
Chad	0.155	0.513
Republic of C么te d'Ivoire	1.743	1.035
Republic of the Gambia	0.031	0.472
Ghana	2.749	1.215
Guinea	0.429	0.854
Guinea-Bissau	0.056	1.111
Liberia	0.068	0.806
Mali	0.434	0.766
Mauritania	0.217	0.847
Niger	0.147	0.37
Nigeria	17.28	1.361
Sao Tome and Principe	0.012	0.926
Senegal	0.581	0.878
Sierra Leone	0.195	0.774
Togo	0.225	1.043
American Samoa	0.012	3.37
Bermuda	0.157	2.676
Greenland	0.066	1.731
Guam	0.088	1.447
Principality of Monaco	0.425	5.244
Republic of Nauru	0.003	2.595
Northern Mariana Islands	0.025	2.506
Republic of Palau	0.011	3.922
Puerto Rico	2.849	2.132
Saint Kitts and Nevis	0.044	2.795
Republic of San Marino	0.031	1.459
Tuvalu	0.001	2.159
United States Virgin Islands	0.115	2.845
South Sudan	0.065	0.942
Sudan	0.678	0.481
VLW, Value of Lost Welfare; GDP, Gross Domestic Product; PPP, Purchasing Power Parity; IE, income elasticity

## Sheet: Supplementary Table 3
Supplemental Table 3. VLW and VLW/GDP in 2021 for breast cancer in different countries, generated using IE at 1.5. All values are in 2021 USD, PPP.
Location Name	VLW（Billion USD）	VLW/GDP（%）
United States of America	516.459	2.17699
China	158.096	0.544528
Democratic People's Republic of Korea	0.0474377	0.163401
Cambodia	0.51658	0.486842
Indonesia	26.1138	0.733919
Lao People's Democratic Republic	0.258536	0.433685
Malaysia	12.9678	1.36686
Maldives	0.0228373	0.231753
Myanmar	1.43308	0.490501
Philippines	6.69948	0.66785
Sri Lanka	1.70437	0.534586
Thailand	15.254	1.12991
Timor-Leste	0.0230088	0.241202
Socialist Republic of Viet Nam	5.2461	0.434238
Fiji	0.11895	1.20417
Kiribati	0.00176962	0.478952
Marshall Islands	0.00265394	0.703291
Federated States of Micronesia	0.00235748	0.586028
Papua New Guinea	0.129266	0.3107
Samoa	0.00505457	0.380741
Solomon Islands	0.00447926	0.260195
Tonga	0.00562199	0.751795
Vanuatu	0.00269297	0.274384
Armenia	0.501569	1.05173
Azerbaijan	1.67537	0.793365
Georgia	1.28922	1.88941
Kazakhstan	5.32772	0.85311
Kyrgyzstan	0.0969524	0.24626
Mongolia	0.109304	0.221482
Tajikistan	0.0707662	0.174746
Turkmenistan	0.475491	0.560896
Uzbekistan	1.15443	0.364664
Albania	0.235386	0.547071
Bosnia and Herzegovina	0.68139	1.12814
Bulgaria	4.54232	2.28379
Croatia	2.83512	1.82397
Czech Republic	8.76095	1.72397
Hungary	7.66413	2.08372
North Macedonia	0.74514	1.54607
Montenegro	0.260878	1.75371
Poland	31.0072	1.97491
Romania	14.6691	2.05277
Serbia	3.98024	1.90648
Slovakia	3.74914	1.80029
Slovenia	1.55509	1.63649
Belarus	3.50205	1.36021
Estonia	0.962375	1.65908
Latvia	1.36347	1.97488
Lithuania	2.605	2.0758
Republic of Moldova	0.648908	1.15151
Russian Federation	107.16	1.89986
Ukraine	10.1557	1.32101
Brunei Darussalam	0.575494	1.63026
Japan	66.2814	1.17126
Republic of Korea	17.8161	0.713495
Singapore	11.8614	1.57059
Australia	22.4482	1.49591
New Zealand	3.88556	1.56806
Andorra	0.0966423	1.90299
Austria	10.5629	1.86754
Belgium	15.3849	2.21111
Cyprus	1.06762	1.61178
Denmark	9.06534	2.22212
Finland	5.6479	1.79648
France	72.9219	2.09148
Germany	131.047	2.45482
Greece	6.90707	2.02448
Iceland	0.341347	1.57787
Ireland	13.6634	2.32945
Israel	5.19967	1.17441
Italy	63.4348	2.12859
Luxembourg	2.14007	2.45142
Malta	0.55728	2.22065
Netherlands	28.0729	2.37866
Norway	7.83905	1.62595
Portugal	6.66383	1.62503
Spain	28.1507	1.39579
Sweden	9.55514	1.46833
Switzerland	13.1596	1.82499
United Kingdom of Great Britain and Northern Ireland	65.7281	1.90054
Argentina	15.4078	1.28792
Chile	4.29032	0.784114
Uruguay	2.09503	2.08947
Canada	35.3493	1.66756
Antigua and Barbuda	0.0400932	1.74285
Commonwealth of the Bahamas	0.28039	2.46322
Barbados	0.091409	1.94907
Belize	0.018367	0.366571
Cuba	0.253444	0.525698
Dominica	0.0144264	1.37918
Dominican Republic	1.45487	0.602888
Grenada	0.0208694	1.32927
Guyana	0.231405	1.32333
Haiti	0.15941	0.395283
Jamaica	0.245588	0.915858
Saint Lucia	0.0442708	1.30566
Saint Vincent and the Grenadines	0.0249083	1.37318
Suriname	0.0955161	0.893352
Trinidad and Tobago	0.832419	1.93833
Plurinational State of Bolivia	0.553875	0.496605
Ecuador	1.02299	0.418229
Peru	2.46804	0.445253
Colombia	5.728	0.671653
Costa Rica	1.0296	0.909129
El Salvador	0.296747	0.425595
Guatemala	0.493017	0.26435
Honduras	0.156903	0.250192
Mexico	18.8336	0.700996
Nicaragua	0.0986663	0.208771
Panama	1.0591	0.797733
Bolivarian Republic of Venezuela	1.0193	0.620894
Brazil	35.2575	0.885179
Paraguay	0.662789	0.600111
Algeria	1.79801	0.280619
Bahrain	0.909134	1.08155
Egypt	8.48313	0.515512
Islamic Republic of Iran	5.4316	0.425596
Iraq	2.54602	0.485086
Jordan	0.374262	0.330706
Kuwait	1.37441	0.5831
Lebanon	0.474112	0.737715
Libya	0.418297	0.481608
Morocco	0.997452	0.311136
Palestine	0.0877452	0.301701
Oman	0.258935	0.142173
Qatar	2.50548	0.720342
Saudi Arabia	13.6947	0.651294
Syrian Arab Republic	0.171217	0.265702
Tunisia	0.69631	0.475115
Turkey	21.7284	0.829248
United Arab Emirates	4.36131	0.671848
Yemen	0.0457916	0.0715231
Afghanistan	0.0917056	0.136985
Bangladesh	2.97097	0.242514
Bhutan	0.0275044	0.269996
India	41.3545	0.363182
Nepal	0.257277	0.181791
Pakistan	6.39989	0.506208
Angola	0.756073	0.312048
Central African Republic	0.00969577	0.156658
Congo	0.194361	0.575565
Democratic Republic of the Congo	0.153001	0.129389
Equatorial Guinea	0.149064	0.585961
Gabon	0.29589	0.879567
Burundi	0.00858306	0.0775978
Comoros	0.00935743	0.365304
Djibouti	0.02927	0.390971
Eritrea	0.0298125	0.236569
Ethiopia	0.479393	0.170012
Kenya	0.829131	0.310215
Madagascar	0.0687309	0.150478
Malawi	0.0518417	0.157957
Mauritius	0.450493	1.55765
Mozambique	0.071084	0.156987
Rwanda	0.0931372	0.256989
Seychelles	0.0425434	1.34596
Somalia	0.0286103	0.0950942
United Republic of Tanzania	0.518097	0.253766
Uganda	0.275631	0.237005
Zambia	0.267872	0.39184
Botswana	0.34385	0.799908
Lesotho	0.0201788	0.423045
Namibia	0.199097	0.843471
South Africa	7.63648	0.979605
Kingdom of Eswatini	0.0795956	0.699761
Zimbabwe	0.205309	0.413364
Benin	0.0628309	0.134354
Burkina Faso	0.116587	0.206006
Cameroon	0.35923	0.235812
Republic of Cabo Verde	0.0141555	0.329338
Chad	0.0238419	0.079007
Republic of C么te d'Ivoire	0.505814	0.30031
Republic of the Gambia	0.00617971	0.0929214
Ghana	0.834044	0.368589
Guinea	0.09791	0.194996
Guinea-Bissau	0.0103873	0.205338
Liberia	0.00992173	0.11807
Mali	0.0784047	0.138555
Mauritania	0.0619388	0.241393
Niger	0.0218077	0.0549304
Nigeria	4.77974	0.376508
Sao Tome and Principe	0.00325109	0.261804
Senegal	0.140215	0.211829
Sierra Leone	0.0389352	0.154137
Togo	0.0426408	0.197653
American Samoa	0.0036639	1.05221
Bermuda	0.17791	3.03429
Greenland	0.0644119	1.68625
Guam	0.0638796	1.05387
Principality of Monaco	0.73357	9.0547
Republic of Nauru	0.00143855	1.06986
Northern Mariana Islands	0.0137508	1.3538
Republic of Palau	0.00519336	1.83217
Puerto Rico	2.14171	1.60287
Saint Kitts and Nevis	0.0269875	1.71093
Republic of San Marino	0.0293707	1.38557
Tuvalu	0.000390401	0.589723
United States Virgin Islands	0.0926206	2.29928
South Sudan	0.00651627	0.0940906
Sudan	0.144255	0.10226
VLW, Value of Lost Welfare; GDP, Gross Domestic Product; PPP, Purchasing Power Parity; IE, income elasticity

## Sheet: Supplementary Table 4
Supplemental Table 4. VLW and VLW/GDP of different SDI regions for breast cancer in 2021
Region	VLW（Billion USD）	VLW/GDP（%）
IE=0.55
High SDI	12951.2	2.14
High-middle SDI	11759	2.32
Low SDI	788.84	4.16
Low-middle SDI	6276.51	3.19
Middle SDI	6316.19	3.04
IE=1.0
High SDI	12092.7	2
High-middle SDI	7717.25	1.52
Low SDI	180.35	0.95
Low-middle SDI	2259.39	1.15
Middle SDI	3138.79	1.51
IE=1.5
High SDI	11318.2	1.87
High-middle SDI	4975.85	0.98
Low SDI	36.61	0.19
Low-middle SDI	742.05	0.38
Middle SDI	1467.97	0.71
VLW, Value of Lost Welfare; GDP, Gross Domestic Product; IE, income elasticity

## Sheet: Supplementary Table 5
Supplemental Table 5. VLW and VLW/GDP of different age groups for breast cancer in 2021 using IE at 1.0
Age	VLW（Billion USD）	VLW/GDP（%）
5-9 years	0	0
10-14 years	0	0
15-19 years	3.8804	0.00396566
20-24 years	9.94676	0.0101653
25-29 years	28.1283	0.0287463
30-34 years	79.6323	0.081382
35-39 years	159.831	0.163343
40-44 years	259.936	0.265648
45-49 years	383.051	0.391467
50-54 years	532.217	0.543911
55-59 years	648.078	0.662318
60-64 years	627.165	0.640946
65-69 years	678.246	0.693149
70-74 years	668.265	0.682949
75-79 years	555.906	0.568121
80-84 years	564.363	0.576763
85-89 years	477.928	0.488429
90-94 years	358.499	0.366377
95+ years	192.72	0.196955
VLW, Value of Lost Welfare; GDP, Gross Domestic Product; IE, income elasticity

## Sheet: Supplementary Table 6
Supplemental Table 6. VLW and VLW/GDP in 2050 for breast cancer in different countries, generated using IE at 0.55.
Location Name	VLW（Billion USD）	VLW/GDP（%）
United States of America	210.905	0.815
China	411.462	1.583
Democratic People's Republic of Korea	1.756	6.782
Cambodia	9.578	7.459
Indonesia	119.477	3.121
Lao People's Democratic Republic	4.447	5.997
Malaysia	37.813	3.027
Maldives	0.058	0.462
Myanmar	17.474	5.314
Philippines	103.336	7.645
Sri Lanka	4.894	1.633
Thailand	52.503	3.922
Timor-Leste	1.028	6.812
Socialist Republic of Viet Nam	29.465	2.296
Fiji	1.164	9.993
Kiribati	0.109	16.871
Marshall Islands	0.059	11.127
Federated States of Micronesia	0.075	12.797
Papua New Guinea	6.237	8.991
Samoa	0.16	6.908
Solomon Islands	0.44	16.722
Tonga	0.123	10.077
Vanuatu	0.173	10.72
Armenia	0.69	1.541
Azerbaijan	3.213	1.399
Georgia	1.753	2.753
Kazakhstan	6.011	0.755
Kyrgyzstan	1.124	2.086
Mongolia	0.705	1.053
Tajikistan	1.816	2.837
Turkmenistan	2.608	2.27
Uzbekistan	8.518	2.153
Albania	0.519	1.179
Bosnia and Herzegovina	1.008	2.006
Bulgaria	4.44	2.978
Croatia	1.482	1.235
Czech Republic	6.182	1.338
Hungary	4.708	1.504
North Macedonia	0.936	2.099
Montenegro	0.398	2.8
Poland	20.969	1.6
Romania	8.756	1.548
Serbia	3.717	2.195
Slovakia	2.82	1.567
Slovenia	0.661	0.787
Belarus	3.158	1.414
Estonia	0.39	0.762
Latvia	0.557	1.204
Lithuania	1.368	1.317
Republic of Moldova	0.713	1.516
Russian Federation	108.599	2.085
Ukraine	8.666	1.463
Brunei Darussalam	0.514	1.246
Japan	50.747	1.112
Republic of Korea	14.574	0.602
Singapore	9.915	0.955
Australia	12.673	0.67
New Zealand	2.211	0.835
Andorra	0.045	1.097
Austria	3.674	0.664
Belgium	5.375	0.676
Cyprus	0.708	1.083
Denmark	3.367	0.778
Finland	3.186	0.985
France	39.266	1.06
Germany	52.244	1.004
Greece	3.977	1.326
Iceland	0.191	0.778
Ireland	3.602	0.529
Israel	5.886	0.89
Italy	19.002	0.73
Luxembourg	0.321	0.313
Malta	0.26	1.105
Netherlands	10.18	0.881
Norway	2.193	0.367
Portugal	2.603	0.772
Spain	9.801	0.53
Sweden	4.033	0.542
Switzerland	4.439	0.56
United Kingdom of Great Britain and Northern Ireland	20.687	0.545
Argentina	29.887	2.111
Chile	6.47	1.097
Uruguay	3.102	2.946
Canada	22.639	0.919
Antigua and Barbuda	0.083	3.476
Commonwealth of the Bahamas	0.662	5.451
Barbados	0.22	4.958
Belize	0.221	3.271
Cuba	1.359	3.37
Dominica	0.068	6.413
Dominican Republic	5.999	2.269
Grenada	0.067	3.997
Guyana	1.076	5.669
Haiti	6.208	12.343
Jamaica	1.866	7.958
Saint Lucia	0.098	2.783
Saint Vincent and the Grenadines	0.058	3.689
Suriname	0.418	3.413
Trinidad and Tobago	1.36	3.199
Plurinational State of Bolivia	6.745	3.81
Ecuador	6.917	2.362
Peru	13.201	1.756
Colombia	25.691	2.405
Costa Rica	5.618	4.297
El Salvador	2.277	3.731
Guatemala	6.607	2.283
Honduras	3.289	3.603
Mexico	94.509	2.718
Nicaragua	1.275	2.27
Panama	4.848	2.741
Bolivarian Republic of Venezuela	19.763	8.458
Brazil	125.594	2.967
Paraguay	4.987	3.515
Algeria	11.309	1.272
Bahrain	1.688	1.385
Egypt	133.705	5.718
Islamic Republic of Iran	32.303	2.267
Iraq	42.303	4.096
Jordan	5.092	3.104
Kuwait	2.962	1.041
Lebanon	5.227	3.953
Libya	4.472	3.94
Morocco	10.586	2.892
Palestine	2.899	6.122
Oman	1.176	0.378
Qatar	2.354	0.571
Saudi Arabia	24.336	0.978
Syrian Arab Republic	3.908	4.264
Tunisia	4.331	2.575
Turkey	138.24	4.077
United Arab Emirates	4.754	0.801
Yemen	6.804	6.822
Afghanistan	20.843	11.594
Bangladesh	36.676	2.9
Bhutan	0.257	1.607
India	594.323	4.6
Nepal	5.505	3.532
Pakistan	256.06	15.541
Angola	37.918	8.382
Central African Republic	1.093	19.157
Congo	5.225	12.585
Democratic Republic of the Congo	31.231	14.07
Equatorial Guinea	2.705	6.239
Gabon	2.47	5.554
Burundi	2.351	10.646
Comoros	0.436	13.011
Djibouti	0.641	6.905
Eritrea	3.242	19.312
Ethiopia	40.591	7.64
Kenya	43.747	10.542
Madagascar	13.245	13.39
Malawi	21.185	38.015
Mauritius	1.689	6.161
Mozambique	15.183	20.558
Rwanda	6.072	8.739
Seychelles	0.103	3.168
Somalia	5.875	10.95
United Republic of Tanzania	51.538	12.054
Uganda	49.348	20.747
Zambia	33.218	26.388
Botswana	2.874	4.895
Lesotho	2.147	33.771
Namibia	4.124	11.298
South Africa	47.942	4.741
Kingdom of Eswatini	1.859	11.577
Zimbabwe	30.961	35.841
Benin	5.063	6.051
Burkina Faso	14.636	11.848
Cameroon	16.952	7.699
Republic of Cabo Verde	0.094	1.8
Chad	8.309	9.927
Republic of C么te d'Ivoire	25.341	8.668
Republic of the Gambia	0.731	7.158
Ghana	18.349	5.696
Guinea	8.288	9.687
Guinea-Bissau	1.086	13.274
Liberia	1.747	14.072
Mali	11.113	9.027
Mauritania	2.62	5.997
Niger	6.709	5.62
Nigeria	341.597	12.691
Sao Tome and Principe	0.09	5.768
Senegal	8.722	7.452
Sierra Leone	4.329	11.496
Togo	3.091	10.217
American Samoa	0.11	19.103
Bermuda	0.034	0.629
Greenland	0.023	0.574
Guam	0.181	2.27
Northern Mariana Islands	0.032	3.112
Puerto Rico	1.246	1.067
United States Virgin Islands	0.088	2.086
South Sudan	4.076	20.618
Sudan	10.622	4.642
VLW, Value of Lost Welfare; GDP, Gross Domestic Product; GBD,Global Burden of Disease; PPP, Purchasing Power Parity; IE, income elasticity

## Sheet: Supplementary Table 7
Supplemental Table 7. VLW and VLW/GDP in 2050 for breast cancer in different countries, generated using IE at 1.0.
Location Name	VLW（Billion USD）	VLW/GDP（%）
United States of America	210.302	0.812
China	233.639	0.899
Democratic People's Republic of Korea	0.268	1.035
Cambodia	3.188	2.482
Indonesia	54.915	1.435
Lao People's Democratic Republic	1.664	2.245
Malaysia	25.468	2.039
Maldives	0.032	0.254
Myanmar	5.353	1.628
Philippines	40.306	2.982
Sri Lanka	2.369	0.79
Thailand	29.706	2.219
Timor-Leste	0.356	2.363
Socialist Republic of Viet Nam	13.199	1.029
Fiji	0.494	4.241
Kiribati	0.026	4.073
Marshall Islands	0.02	3.829
Federated States of Micronesia	0.02	3.459
Papua New Guinea	1.697	2.446
Samoa	0.053	2.297
Solomon Islands	0.097	3.703
Tonga	0.043	3.543
Vanuatu	0.042	2.62
Armenia	0.35	0.782
Azerbaijan	1.812	0.789
Georgia	0.962	1.511
Kazakhstan	4.234	0.532
Kyrgyzstan	0.361	0.669
Mongolia	0.346	0.517
Tajikistan	0.494	0.772
Turkmenistan	1.344	1.169
Uzbekistan	3.387	0.856
Albania	0.265	0.602
Bosnia and Herzegovina	0.545	1.084
Bulgaria	2.967	1.99
Croatia	1.099	0.916
Czech Republic	5.148	1.114
Hungary	3.55	1.134
North Macedonia	0.551	1.237
Montenegro	0.244	1.713
Poland	16.31	1.245
Romania	6.556	1.159
Serbia	2.245	1.326
Slovakia	2.127	1.182
Slovenia	0.541	0.643
Belarus	2.055	0.92
Estonia	0.314	0.613
Latvia	0.413	0.893
Lithuania	1.12	1.078
Republic of Moldova	0.36	0.765
Russian Federation	82.473	1.583
Ukraine	4.632	0.782
Brunei Darussalam	0.535	1.295
Japan	40.848	0.895
Republic of Korea	12.208	0.505
Singapore	13.037	1.256
Australia	11.531	0.61
New Zealand	1.844	0.697
Andorra	0.042	1.007
Austria	3.464	0.626
Belgium	4.983	0.627
Cyprus	0.595	0.91
Denmark	3.323	0.768
Finland	2.868	0.887
France	34.117	0.921
Germany	49.102	0.943
Greece	2.824	0.942
Iceland	0.179	0.727
Ireland	4.517	0.663
Israel	4.825	0.73
Italy	16.124	0.62
Luxembourg	0.427	0.417
Malta	0.234	0.994
Netherlands	9.973	0.863
Norway	2.416	0.404
Portugal	1.971	0.584
Spain	7.886	0.427
Sweden	3.796	0.51
Switzerland	4.683	0.59
United Kingdom of Great Britain and Northern Ireland	17.734	0.467
Argentina	19.023	1.344
Chile	4.31	0.731
Uruguay	2.077	1.973
Canada	20.341	0.826
Antigua and Barbuda	0.052	2.191
Commonwealth of the Bahamas	0.443	3.644
Barbados	0.111	2.501
Belize	0.098	1.445
Cuba	0.382	0.947
Dominica	0.034	3.226
Dominican Republic	3.517	1.33
Grenada	0.033	1.993
Guyana	0.643	3.388
Haiti	1.517	3.017
Jamaica	0.754	3.215
Saint Lucia	0.054	1.534
Saint Vincent and the Grenadines	0.03	1.872
Suriname	0.227	1.853
Trinidad and Tobago	0.93	2.187
Plurinational State of Bolivia	2.709	1.53
Ecuador	3.265	1.115
Peru	6.581	0.876
Colombia	13.572	1.271
Costa Rica	3.422	2.617
El Salvador	0.971	1.591
Guatemala	2.935	1.014
Honduras	1.093	1.197
Mexico	54.107	1.556
Nicaragua	0.45	0.801
Panama	3.32	1.877
Bolivarian Republic of Venezuela	6.549	2.803
Brazil	67.527	1.595
Paraguay	2.495	1.759
Algeria	5.506	0.619
Bahrain	1.497	1.228
Egypt	67.237	2.875
Islamic Republic of Iran	15.947	1.119
Iraq	19.426	1.881
Jordan	2.018	1.23
Kuwait	2.533	0.89
Lebanon	2.302	1.741
Libya	2.047	1.804
Morocco	4.079	1.115
Palestine	0.925	1.953
Oman	0.891	0.287
Qatar	2.931	0.711
Saudi Arabia	21.724	0.873
Syrian Arab Republic	1.134	1.238
Tunisia	1.964	1.168
Turkey	95.21	2.808
United Arab Emirates	4.621	0.779
Yemen	1.328	1.332
Afghanistan	4.294	2.389
Bangladesh	13.226	1.046
Bhutan	0.121	0.757
India	222.048	1.719
Nepal	1.591	1.02
Pakistan	79.716	4.838
Angola	13.647	3.017
Central African Republic	0.169	2.956
Congo	1.744	4.2
Democratic Republic of the Congo	5.161	2.325
Equatorial Guinea	1.408	3.248
Gabon	1.343	3.019
Burundi	0.317	1.436
Comoros	0.111	3.316
Djibouti	0.209	2.251
Eritrea	0.634	3.777
Ethiopia	9.101	1.713
Kenya	13.587	3.274
Madagascar	2.391	2.418
Malawi	3.919	7.031
Mauritius	1.007	3.673
Mozambique	2.629	3.559
Rwanda	1.395	2.007
Seychelles	0.07	2.139
Somalia	0.997	1.857
United Republic of Tanzania	13.225	3.093
Uganda	11.249	4.729
Zambia	8.535	6.78
Botswana	1.541	2.624
Lesotho	0.478	7.515
Namibia	1.677	4.592
South Africa	22.763	2.251
Kingdom of Eswatini	0.761	4.736
Zimbabwe	7.621	8.822
Benin	1.294	1.547
Burkina Faso	3.223	2.609
Cameroon	5.016	2.278
Republic of Cabo Verde	0.034	0.659
Chad	1.542	1.842
Republic of C么te d'Ivoire	8.323	2.847
Republic of the Gambia	0.169	1.657
Ghana	6.273	1.947
Guinea	2.193	2.563
Guinea-Bissau	0.238	2.904
Liberia	0.31	2.497
Mali	2.385	1.937
Mauritania	0.847	1.939
Niger	1.207	1.011
Nigeria	107.448	3.992
Sao Tome and Principe	0.029	1.85
Senegal	2.425	2.072
Sierra Leone	1.013	2.691
Togo	0.692	2.286
American Samoa	0.038	6.701
Bermuda	0.038	0.704
Greenland	0.023	0.561
Guam	0.136	1.707
Northern Mariana Islands	0.019	1.788
Puerto Rico	0.964	0.825
United States Virgin Islands	0.073	1.722
South Sudan	0.513	2.593
Sudan	2.638	1.153
VLW, Value of Lost Welfare; GDP, Gross Domestic Product; IE, income elasticity

## Sheet: Supplemental Table 8
Supplemental Table 8. VLW and VLW/GDP in 2050 for breast cancer in different countries, generated using IE at 1.5.
Location Name	VLW（Billion USD）	VLW/GDP（%）
United States of America	209.635	0.809818
China	124.58	0.479148
Democratic People's Republic of Korea	0.033	0.128095
Cambodia	0.939	0.731063
Indonesia	23.152	0.604799
Lao People's Democratic Republic	0.558	0.753111
Malaysia	16.417	1.31413
Maldives	0.016	0.131087
Myanmar	1.438	0.437244
Philippines	14.16	1.04752
Sri Lanka	1.058	0.352971
Thailand	15.777	1.17868
Timor-Leste	0.11	0.728638
Socialist Republic of Viet Nam	5.408	0.421489
Fiji	0.191	1.63641
Kiribati	0.005	0.83946
Marshall Islands	0.006	1.17047
Federated States of Micronesia	0.005	0.808613
Papua New Guinea	0.399	0.575737
Samoa	0.016	0.675903
Solomon Islands	0.018	0.693731
Tonga	0.014	1.10931
Vanuatu	0.009	0.54774
Armenia	0.165	0.368541
Azerbaijan	0.959	0.417805
Georgia	0.494	0.775477
Kazakhstan	2.869	0.360412
Kyrgyzstan	0.102	0.189139
Mongolia	0.157	0.234905
Tajikistan	0.117	0.182034
Turkmenistan	0.643	0.559612
Uzbekistan	1.216	0.307327
Albania	0.126	0.285354
Bosnia and Herzegovina	0.275	0.547258
Bulgaria	1.896	1.27152
Croatia	0.788	0.656739
Czech Republic	4.201	0.909321
Hungary	2.594	0.828863
North Macedonia	0.306	0.686881
Montenegro	0.141	0.991701
Poland	12.336	0.9413
Romania	4.753	0.840517
Serbia	1.282	0.756968
Slovakia	1.555	0.864338
Slovenia	0.433	0.514656
Belarus	1.275	0.570647
Estonia	0.246	0.481329
Latvia	0.296	0.640105
Lithuania	0.897	0.86301
Republic of Moldova	0.168	0.357363
Russian Federation	60.747	1.16611
Ukraine	2.31	0.389864
Brunei Darussalam	0.558	1.35232
Japan	32.098	0.703303
Republic of Korea	10.027	0.414384
Singapore	17.67	1.70219
Australia	10.382	0.5488
New Zealand	1.507	0.569198
Andorra	0.038	0.915699
Austria	3.245	0.586165
Belgium	4.582	0.576192
Cyprus	0.491	0.750128
Denmark	3.275	0.756432
Finland	2.551	0.78887
France	29.184	0.787638
Germany	45.831	0.880583
Greece	1.93	0.643536
Iceland	0.166	0.674598
Ireland	5.809	0.852955
Israel	3.869	0.585344
Italy	13.435	0.516272
Luxembourg	0.586	0.572512
Malta	0.208	0.88364
Netherlands	9.749	0.843662
Norway	2.69	0.450127
Portugal	1.446	0.428608
Spain	6.194	0.335208
Sweden	3.549	0.476988
Switzerland	4.969	0.626563
United Kingdom of Great Britain and Northern Ireland	14.945	0.393954
Argentina	11.515	0.813507
Chile	2.745	0.465482
Uruguay	1.33	1.26336
Canada	18.059	0.733285
Antigua and Barbuda	0.031	1.31194
Commonwealth of the Bahamas	0.283	2.33011
Barbados	0.052	1.16911
Belize	0.039	0.582829
Cuba	0.093	0.231298
Dominica	0.016	1.50391
Dominican Republic	1.943	0.734933
Grenada	0.015	0.920284
Guyana	0.363	1.91242
Haiti	0.317	0.630462
Jamaica	0.275	1.17435
Saint Lucia	0.028	0.79133
Saint Vincent and the Grenadines	0.014	0.881226
Suriname	0.115	0.93945
Trinidad and Tobago	0.609	1.43323
Plurinational State of Bolivia	0.983	0.555468
Ecuador	1.418	0.484429
Peru	3.037	0.40401
Colombia	6.679	0.625315
Costa Rica	1.973	1.50891
El Salvador	0.377	0.617635
Guatemala	1.192	0.4118
Honduras	0.321	0.351948
Mexico	29.116	0.83724
Nicaragua	0.141	0.251679
Panama	2.179	1.23207
Bolivarian Republic of Venezuela	1.919	0.821383
Brazil	33.888	0.800638
Paraguay	1.156	0.814841
Algeria	2.474	0.278225
Bahrain	1.31	1.0744
Egypt	31.325	1.33959
Islamic Republic of Iran	7.278	0.510853
Iraq	8.182	0.792165
Jordan	0.722	0.440083
Kuwait	2.129	0.748059
Lebanon	0.925	0.699812
Libya	0.859	0.756896
Morocco	1.414	0.386347
Palestine	0.26	0.548454
Oman	0.654	0.210501
Qatar	3.739	0.907473
Saudi Arabia	19.149	0.769218
Syrian Arab Republic	0.287	0.31305
Tunisia	0.815	0.484833
Turkey	62.913	1.85528
United Arab Emirates	4.478	0.754492
Yemen	0.216	0.216877
Afghanistan	0.742	0.412839
Bangladesh	4.259	0.336761
Bhutan	0.052	0.327678
India	74.364	0.575589
Nepal	0.4	0.256802
Pakistan	21.799	1.32306
Angola	4.384	0.969197
Central African Republic	0.021	0.370722
Congo	0.515	1.24066
Democratic Republic of the Congo	0.698	0.314531
Equatorial Guinea	0.682	1.57236
Gabon	0.682	1.53374
Burundi	0.034	0.155046
Comoros	0.024	0.726146
Djibouti	0.06	0.648139
Eritrea	0.103	0.616103
Ethiopia	1.728	0.32531
Kenya	3.706	0.892974
Madagascar	0.357	0.360884
Malawi	0.601	1.0782
Mauritius	0.567	2.06726
Mozambique	0.375	0.507182
Rwanda	0.272	0.391574
Seychelles	0.045	1.38232
Somalia	0.139	0.258724
United Republic of Tanzania	2.917	0.682386
Uganda	2.176	0.914703
Zambia	1.886	1.49784
Botswana	0.771	1.31286
Lesotho	0.09	1.41498
Namibia	0.617	1.68907
South Africa	9.949	0.983789
Kingdom of Eswatini	0.282	1.75403
Zimbabwe	1.605	1.85839
Benin	0.284	0.339838
Burkina Faso	0.6	0.485615
Cameroon	1.296	0.58868
Republic of Cabo Verde	0.011	0.21557
Chad	0.237	0.283547
Republic of C么te d'Ivoire	2.415	0.826243
Republic of the Gambia	0.033	0.325924
Ghana	1.903	0.590758
Guinea	0.501	0.584971
Guinea-Bissau	0.044	0.536653
Liberia	0.045	0.365688
Mali	0.431	0.350342
Mauritania	0.242	0.552866
Niger	0.179	0.150218
Nigeria	29.722	1.10419
Sao Tome and Principe	0.008	0.522792
Senegal	0.585	0.499592
Sierra Leone	0.202	0.536181
Togo	0.131	0.433243
American Samoa	0.012	2.09251
Bermuda	0.043	0.798792
Greenland	0.022	0.546228
Guam	0.099	1.24321
Northern Mariana Islands	0.01	0.965984
Puerto Rico	0.725	0.620491
United States Virgin Islands	0.059	1.39193
South Sudan	0.051	0.258972
Sudan	0.561	0.245279
VLW, Value of Lost Welfare; GDP, Gross Domestic Product; IE, income elasticity

## Sheet: Supplemental Table 9
Supplemental Table 9. VLW and VLW/GDP of global and regions breast cancer in 2050
Location Name	VLW（Billion USD）	VLW/GDP（%）
IE=0.55
Global	4214.48	2.56
Andean Latin America	54.047	2.33
Australasia	14.884	0.69
Caribbean	18.135	4.01
Central Asia	25.732	1.46
Central Europe	175.895	2.96
Central Latin America	123.632	2.79
Central Sub-Saharan Africa	110.068	9.7
East Asia	413.923	1.59
Eastern Europe	142.392	1.97
Eastern Sub-Saharan Africa	319.427	14.15
High-income North America	233.544	0.82
Latin America and Caribbean	1.246	1.07
North Africa and Middle East	316.715	2.65
Oceania	8.538	9.43
South Asia	918.616	5.57
Southeast Asia	375.634	3.9
Southern Latin America	39.458	1.87
Southern Sub-Saharan Africa	58.947	5.22
Tropical Latin America	145.358	3.25
Western Europe	189.155	0.79
Western Sub-Saharan Africa	453.516	11.04
IE=1.0
Global	2100.82	1.28
Andean Latin America	26.998	1.16
Australasia	13.374	0.62
Caribbean	7.93	1.75
Central Asia	12.945	0.73
Central Europe	124.732	2.1
Central Latin America	68.891	1.55
Central Sub-Saharan Africa	30.57	2.69
East Asia	234.253	0.9
Eastern Europe	103.992	1.44
Eastern Sub-Saharan Africa	76.996	3.41
High-income North America	230.643	0.81
Latin America and Caribbean	0.964	0.83
North Africa and Middle East	165.573	1.38
Oceania	2.493	2.75
South Asia	323.398	1.96
Southeast Asia	174.69	1.81
Southern Latin America	25.41	1.2
Southern Sub-Saharan Africa	27.218	2.41
Tropical Latin America	74.076	1.66
Western Europe	171.256	0.71
Western Sub-Saharan Africa	138.073	3.36
IE=1.5
Global	1196.98	0.73
Andean Latin America	12.596	0.54
Australasia	11.888	0.55
Caribbean	3.737	0.83
Central Asia	6.564	0.37
Central Europe	85.47	1.44
Central Latin America	36.494	0.82
Central Sub-Saharan Africa	8.575	0.76
East Asia	124.771	0.48
Eastern Europe	74.067	1.02
Eastern Sub-Saharan Africa	16.595	0.74
High-income North America	227.694	0.8
Latin America and Caribbean	0.725	0.62
North Africa and Middle East	90.648	0.76
Oceania	0.662	0.73
South Asia	102.692	0.62
Southeast Asia	78.517	0.81
Southern Latin America	15.591	0.74
Southern Sub-Saharan Africa	11.708	1.04
Tropical Latin America	35.807	0.8
Western Europe	154.87	0.64
Western Sub-Saharan Africa	37.329	0.91
VLW, Value of Lost Welfare; GDP, Gross Domestic Product; IE, income elasticity
